# Supplementary material for: Amide-to-Ester Substitution as a Strategy for Optimizing PROTAC Permeability and Cellular Activity
Source: J Med Chem. 2021 Dec 9;64(24):18082–101. doi: 10.1021/acs.jmedchem.1c01496 (PMC8713283; doi:10.1021/acs.jmedchem.1c01496)
Supplement: Supplementary file 2 — jm1c01496_si_002.csv [file jm1c01496_si_002.csv]

		FP binding to VHL			Ab:Brd4 Long	Ab:Brd3	Ab:Brd2	Cell Viability: MV4;11	Cell Viability: 22Rv1
Compound	SMILES	Kdbinary (nM)	Kdternary (+Brd4BD2) (nM)	?	pDC50	pDC50	pDC50	pEC50	pEC50
1	CC1=C(SC=N1)C2=CC=C(CNC([C@@H]3C[C@@H](O)CN3C([C@H](C(C)(C)C)NC(CCCCCNC(COC)=O)=O)=O)=O)C=C2
2	CC1=C(SC=N1)C2=CC=C(CNC([C@@H]3C[C@@H](O)CN3C([C@H](C(C)(C)C)NC(CCCCCNC(CCC)=O)=O)=O)=O)C=C2
3	CC1=C(SC=N1)C2=CC=C(CNC([C@@H]3C[C@@H](O)CN3C([C@H](C(C)(C)C)NC(CCCCCNC(CC4=CC=CC=C4)=O)=O)=O)=O)C=C2	119 ± 15
4	CC1=C(SC=N1)C2=CC=C(CNC([C@@H]3C[C@@H](O)CN3C([C@H](C(C)(C)C)NC(CCCCCNC(C4CCCCC4)=O)=O)=O)=O)C=C2
5	CC1=C(SC=N1)C2=CC=C(CNC([C@@H]3C[C@@H](O)CN3C([C@H](C(C)(C)C)NC(CCCCCNC(CC45C[C@@H]6C[C@H](C4)C[C@H](C5)C6)=O)=O)=O)=O)C=C2
6	CC1=C(SC=N1)C2=CC=C(CNC([C@@H]3C[C@@H](O)CN3C([C@H](C(C)(C)C)NC(CCCCCNC(CC(C4=CC=CC=C4)C5=CC=CC=C5)=O)=O)=O)=O)C=C2
7	CC1=C(SC=N1)C2=CC=C(CNC([C@@H]3C[C@@H](O)CN3C([C@H](C(C)(C)C)NC(CCCCCNC(C4=CC=C(C5=CC=C(OCCCC)C=C5)C=C4)=O)=O)=O)=O)C=C2
8	CC1=C(SC=N1)C2=CC=C(CNC([C@@H]3C[C@@H](O)CN3C([C@H](C(C)(C)C)NC(CCCCCOC(COC)=O)=O)=O)=O)C=C2
9	CC1=C(SC=N1)C2=CC=C(CNC([C@@H]3C[C@@H](O)CN3C([C@H](C(C)(C)C)NC(CCCCCOC(CCC)=O)=O)=O)=O)C=C2
10	CC1=C(SC=N1)C2=CC=C(CNC([C@@H]3C[C@@H](O)CN3C([C@H](C(C)(C)C)NC(CCCCCOC(CC4=CC=CC=C4)=O)=O)=O)=O)C=C2	136 ± 17
11	CC1=C(SC=N1)C2=CC=C(CNC([C@@H]3C[C@@H](O)CN3C([C@H](C(C)(C)C)NC(CCCCCOC(C4CCCCC4)=O)=O)=O)=O)C=C2
12	CC1=C(SC=N1)C2=CC=C(CNC([C@@H]3C[C@@H](O)CN3C([C@H](C(C)(C)C)NC(CCCCCOC(CC45C[C@@H]6C[C@H](C4)C[C@H](C5)C6)=O)=O)=O)=O)C=C2
13	CC1=C(SC=N1)C2=CC=C(CNC([C@@H]3C[C@@H](O)CN3C([C@H](C(C)(C)C)NC(CCCCCOC(CC(C4=CC=CC=C4)C5=CC=CC=C5)=O)=O)=O)=O)C=C2
14	CC1=C(SC=N1)C2=CC=C(CNC([C@@H]3C[C@@H](O)CN3C([C@H](C(C)(C)C)NC(CCCCCOC(C4=CC=C(C5=CC=C(OCCCC)C=C5)C=C4)=O)=O)=O)=O)C=C2
15	CC1=C(SC=N1)C2=CC=C(CNC([C@@H]3C[C@@H](O)CN3C([C@H](C(C)(C)C)NC(CCOCCNC(CC4=CC=CC=C4)=O)=O)=O)=O)C=C2	171 ± 14
16	CC1=C(SC=N1)C2=CC=C(CNC([C@@H]3C[C@@H](O)CN3C([C@H](C(C)(C)C)NC(CCOCCOCCNC(CC4=CC=CC=C4)=O)=O)=O)=O)C=C2	172 ± 17
17	CC1=C(SC=N1)C2=CC=C(CNC([C@@H]3C[C@@H](O)CN3C([C@H](C(C)(C)C)NC(CCOCCOCCOCCNC(CC4=CC=CC=C4)=O)=O)=O)=O)C=C2	138 ± 13
18	CC1=C(SC=N1)C2=CC=C(CNC([C@@H]3C[C@@H](O)CN3C([C@H](C(C)(C)C)NC(CCOCCOC(CC4=CC=CC=C4)=O)=O)=O)=O)C=C2	232 ± 47
19	CC1=C(SC=N1)C2=CC=C(CNC([C@@H]3C[C@@H](O)CN3C([C@H](C(C)(C)C)NC(CCOCCOCCOC(CC4=CC=CC=C4)=O)=O)=O)=O)C=C2	197 ± 27
20	CC1=C(SC=N1)C2=CC=C(CNC([C@@H]3C[C@@H](O)CN3C([C@H](C(C)(C)C)NC(CCOCCOCCOCCOC(CC4=CC=CC=C4)=O)=O)=O)=O)C=C2	144 ± 12
21	CC1=C(SC=N1)C2=CC=C(CNC([C@@H]3C[C@@H](O)CN3C([C@H](C(C)(C)C)NC(COCCOCCOCCNC(C[C@H]4C5=NN=C(C)N5C6=C(C(C)=C(C)S6)C(C7=CC=C(Cl)C=C7)=N4)=O)=O)=O)=O)C=C2	81 ± 11	1.5 ± 0.5	54	7.2 ± 0.2	6.6 ± 0.2	6.6 ± 0.2	6.9 ± 0.1	6.3 ± 0.1
22	CC1=C(SC=N1)C2=CC=C([C@H](C)NC([C@@H]3C[C@@H](O)CN3C([C@H](C(C)(C)C)NC(COCCCOCCNC(C[C@H]4C5=NN=C(C)N5C6=C(C(C)=C(C)S6)C(C7=CC=C(Cl)C=C7)=N4)=O)=O)=O)=O)C=C2	34 ± 5	2.5 ± 1	13	7.5 ± 0.2	7.3 ± 0.1	7.4 ± 0.1	7.7 ± 0.2	7.4 ± 0.2
23	CC1=C(SC=N1)C2=CC=C(CNC([C@@H]3C[C@@H](O)CN3C([C@H](C(C)(C)C)NC(COCCCCCOCCNC(C[C@H]4C5=NN=C(C)N5C6=C(C(C)=C(C)S6)C(C7=CC=C(Cl)C=C7)=N4)=O)=O)=O)=O)C=C2	98 ± 14	3.7 ± 1	27	6.9 ± 0.2	6.8 ± 0.1	6.8 ± 0.1	7.0 ± 0.2	6.4 ± 0.1
24	CC1=C(SC=N1)C2=CC=C(CNC([C@@H]3C[C@@H](O)CN3C([C@H](C(C)(C)C)NC(COCCCOCCNC(C[C@H]4C5=NN=C(C)N5C6=C(C(C)=C(C)S6)C(C7=CC=C(Cl)C=C7)=N4)=O)=O)=O)=O)C=C2	66 ± 7	3.0 ± 1	22	6.9 ± 0.1	6.7 ± 0.1	6.6 ± 0.1	6.7 ± 0.1	6.2 ± 0.1
25	CC1=C(SC=N1)C2=CC=C(CNC([C@@H]3C[C@@H](O)CN3C([C@H](C(C)(C)C)NC(COCCOCCOCCOC(C[C@H]4C5=NN=C(C)N5C6=C(C(C)=C(C)S6)C(C7=CC=C(Cl)C=C7)=N4)=O)=O)=O)=O)C=C2	248 ± 30	6.4 ± 3	39	7.4 ± 0.2	6.7 ± 0.2	6.9 ± 0.2	6.7 ± 0.1	6.1 ± 0.1
26	CC1=C(SC=N1)C2=CC=C([C@H](C)NC([C@@H]3C[C@@H](O)CN3C([C@H](C(C)(C)C)NC(COCCCOCCOC(C[C@H]4C5=NN=C(C)N5C6=C(C(C)=C(C)S6)C(C7=CC=C(Cl)C=C7)=N4)=O)=O)=O)=O)C=C2	63 ± 11	7.3 ± 3	8.5	8.2 ± 0.2	8.4 ± 0.3	8.9 ± 0.2	8.4 ± 0.2	7.2 ± 0.2
27	CC1=C(SC=N1)C2=CC=C(CNC([C@@H]3C[C@@H](O)CN3C([C@H](C(C)(C)C)NC(COCCCCCOCCOC(C[C@H]4C5=NN=C(C)N5C6=C(C(C)=C(C)S6)C(C7=CC=C(Cl)C=C7)=N4)=O)=O)=O)=O)C=C2	236 ± 19	18 ± 6	13	7.2 ± 0.2	7.0 ± 0.1	7.1 ± 0.2	6.9 ± 0.1	6.5 ± 0.1
28	CC1=C(SC=N1)C2=CC=C(CNC([C@@H]3C[C@@H](O)CN3C([C@H](C(C)(C)C)NC(COCCCOCCOC(C[C@H]4C5=NN=C(C)N5C6=C(C(C)=C(C)S6)C(C7=CC=C(Cl)C=C7)=N4)=O)=O)=O)=O)C=C2	143 ± 7	21 ± 7	7	7.5 ± 0.1	7.2 ± 0.1	7.2 ± 0.2	7.3 ± 0.1	6.6 ± 0.1
